# Supplementary material for: Real-World Effectiveness of Frontline Treatments Among Patients with Chronic Lymphocytic Leukemia: Results from ConcertAI
Source: Cancers (Basel). 2025 Feb 26;17(5):799. doi: 10.3390/cancers17050799 (PMC11899398; doi:10.3390/cancers17050799)
Supplement: Supplementary file 1 [file cancers-17-00799-s001.zip]

Archive with 1 entries (1 files):
- cancers-3367923-supplementary.pdf
